# Supplementary material for: Metabolic profiling of alcohol consumption in 9778 young adults
Source: Int J Epidemiol. 2016 Aug 5;45(5):1493–506. doi: 10.1093/ije/dyw175 (PMC5100616; doi:10.1093/ije/dyw175)
Supplement: Supplementary Data [file dyw175_supplementary_data.zip]

Archive with 1 entries (1 files):
- ije-2016-02-0250-File002_coloring_corrected.pdf
